# Supplementary material for: Redefining the role of AMPK in autophagy and the energy stress response
Source: Nat Commun. 2023 May 24;14:2994. doi: 10.1038/s41467-023-38401-z (PMC10209092; doi:10.1038/s41467-023-38401-z)
Supplement: Supplementary file 4 — Source Data [file 41467_2023_38401_MOESM4_ESM.xlsx]

## Sheet: Figure 1
Source data for main Figure 1.
This contains uncropped blots and quantified values for band intensities based on densitometry analysis. The densitometry values were obtained from normalization to tubulin and to vehicle-treated samples. If the phosphorylated protein is analyzed, the total amount of the protein was used for quantitation.
Prism v6 software (version 6.0d, GraphPad Software) was used to analyze the quantified data. Averages or means were compared between groups using the two tailed Student t test.
The method for statistical analysis is described in Methods section under "Statistics and Reproducibility".
	Figure 1a					Figure 1b				Figure 1c							Figure 1d								Figure 1e
																										pAtg14/Atg14						pAtg14/Atg14
																										amino acids	+	-	+	-		Torin1	-	+	-	+
																										A769662	-	-	+	+		A769662	-	-	+	+
																										exp.1	0.952356	3.00832	0.96247	1.00099		exp.1	1	4.35753	0.697035	0.887987
																										exp.2	1.12953	3.16501	1.5368	1.36627		exp.2	1	3.45479	0.67466	1.62543
																										exp.3	0.918115	2.78654	0.598445	0.907185		exp.3	0.945203	7.90198		0.873994
																										AVG.	1	2.98663	1.03257	1.09148		exp.4	1.09562	7.1692		1.48533
																										SEM	0.0655145	0.109792	0.273139	0.140037		exp.5	0.959176	6.57698		1.31159
																										t-test		p=0.001 between columns 2 and 4				AVG.	1	5.8921	0.685847	1.23687
																																SEM	0.0262796	0.849561	0.0111875	0.153573
																																t-test		p=0.0007 between columns 2 and 4
																										pBeclin1/Beclin1						pBeclin1/Beclin1
																										amino acids	+	-	+	-		Torin1	-	+	-	+
																										A769662	-	-	+	+		A769662	-	-	+	+
																										exp.1	1.11241	5.35302	0.484187	1.49233		exp.1	0.92488	3.83306	1.09639	0.949878
																										exp.2	0.954132	6.00146	0.74253	0.743831		exp.2	1.31502	4.38224		1.10696
																										exp.3	0.933456	4.67183	1.32424	1.51243		exp.3	1.04692	4.4373	0.637191	0.682811
																										AVG.	1	5.34211	0.850318	1.24953		exp.4	0.713183	4.73366		1.35737
																										SEM	0.056522	0.383871	0.248418	0.252917		AVG.	1	4.34656	0.866792	1.02425
																										t-test		p=0.0009 between columns 2 and 4				SEM	0.125614	0.187756	0.229601	0.141399
																																t-test		p=0.0009 between columns 2 and 4
																										pULK1 556/ULK1						pULK1 556/ULK1
																										amino acids	+	-	+	-		Torin1	-	+	-	+
																										A769662	-	-	+	+		A769662	-	-	+	+
																										exp.1	0.952356	3.00832	0.96247	1.00099		exp.1	1.73933	0	2.96333
	Figure 1f					Figure 1g											Figure 1h									exp.2	0.341932	0.0892977	5.03118	1.85892		exp.2	0.496313	0.138724	3.66037	0.966777
							pAtg14/Atg14																			exp.3	1.17104	0.143981	6.61037	5.22903		exp.3	0.565303	0.17292	2.21351	2.31045
							AMPK activators	vehicle	vehicle	A769662	A769662	991	991	MK8722	MK8722											AVG.	0.821775	1.08053	4.20134	2.69631		exp.4	1.19905	0.135297		3.92783
							amino acids	+	-	+	-	+	-	+	-											SEM	0.248087	0.964023	1.68237	1.29035		AVG.	1	0.111736	2.94573	2.40168
							exp.1	1	5.95701	0.824734	0.60474	0.96329	0.853322	0.472568	0.401639											t-test	p=0.0012 between columns 1 and 3					SEM	0.292816	0.0382012	0.417764	0.855999
							exp.2	1	5.04176	1.35278	1.13507	1.15588	0.98199	0.701114	0.17618											t-test		p=0.0363 between columns 2 and 4				t-test	p=0.0108 between columns 1 and 3
							exp.3	1	4.97221	1.03578	0.775858	0.645789	0.688316	0.194587	0.220793																	t-test		p=0.0242 between columns 2 and 4
							AVG.	1	5.32366	1.0711	0.838556	0.921652	0.841209	0.45609	0.266204
							SEM	0	0.317309	0.153454	0.15627	0.148714	0.0849924	0.146454	0.0689313
							t-test		p=0.0082 between columns 2 and 4														Figure 1i
							t-test				p=0.0041 between columns 2 and 6													HCT116								MEFs
							t-test						p=0.0021 between columns 2 and 8											pAtg14/Atg14								pAtg14/Atg14
																								AMPKalpha	WT	WT	WT	DKO	DKO	DKO		AMPKalpha	WT	WT	WT	DKO	DKO	DKO
							pULK1 556/ULK1																	no amino acids	0	30	120	0	30	120	min	no amino acids	0	30	120	0	30	120	min
							AMPK activators	vehicle	vehicle	A769662	A769662	991	991	MK8722	MK8722									exp.1	0.816149	4.11727	6.4427	4.16575	5.98509	11.3529		exp.1	1.13557	1.99595	4.77123	5.04758	5.71388	6.43037
							amino acids	+	-	+	-	+	-	+	-									exp.2	1.0531	4.39684	8.66336	2.6381	5.93012	11.7513		exp.2	0.739553	1.38319	3.07124	2.19488	3.17374	4.35379
							exp.1	1	0.100806	3.32661	2.82258	4.13306	4.03226	5.40355	5.24194									exp.3	1.13075	4.9796	7.77633	3.44192	6.33145	11.3061		exp.3	1.12488	2.13056	4.03648	3.0178	4.26166	5.36092
							exp.2	1	0.189402	2.47252	1.88432	2.97103	2.46252	3.71893	3.07073									AVG.	1	4.4979	7.62747	3.41526	6.08222	11.4701		AVG.	1	1.83657	3.95965	3.42009	4.38309	5.38169
							exp.3	1	0.0824016	3.11245	2.42964	5.52209	5.13048	5.62249	4.71888									SEM	0.0946191	0.254009	0.645356	0.441196	0.125621	0.14124		SEM	0.13026	0.229993	0.492246	0.847714	0.735783	0.599547
							AVG.	1	0.124203	2.97053	2.37885	4.20873	3.87509	4.91499	4.34385									t-test	p=0.0421 between columns 1 and 4							t-test	p=0.0477 between columns 1 and 4
							SEM	0	0.0329596	0.256457	0.272263	0.737382	0.773888	0.601302	0.654161									t-test		p=0.009 between columns 2 and 5						t-test		p=0.05 between columns 2 and 5
							t-test		p=0.0165 between columns 2 and 4															t-test			p=0.0198 between columns 3 and 6					t-test			p=0.0069 between columns 3 and 6
							t-test				p=0.0414 between columns 2 and 6
							t-test						p=0.0242 between columns 2 and 8
																								HCT116								MEFs
																								pBeclin1/Beclin1								pBeclin1/Beclin1
							pULK1 758/ULK1																	AMPKalpha	WT	WT	WT	DKO	DKO	DKO		AMPKalpha	WT	WT	WT	DKO	DKO	DKO
							AMPK activators	vehicle	vehicle	A769662	A769662	991	991	MK8722	MK8722									no amino acids	0	30	120	0	30	120	min	no amino acids	0	30	120	0	30	120	min
							amino acids	+	-	+	-	+	-	+	-									exp.1	1.18956	5.97597	9.58572	7.66744	11.7238	13.2465		exp.1	1.53361	3.12929	7.17728	4.27122	7.62839	9.78766
							exp.1	1	0.210803	0.803213	0.522008	1.03402	0.60241	0.913614	0.623622									exp.2	0.959804	3.56157	6.70068	4.34729	7.31616	9.03232		exp.2	0.796545	2.3543	3.93121	2.24288	4.644	6.36597
							exp.2	1	0.0998004	0.688603	0.279401	0.696517	0.389202	0.608802	0.377614									exp.3	0.850637	3.91979	6.58183	4.81719	7.05442	8.20799		exp.3	0.669848	1.95763	4.32916	2.17992	4.40476	5.45965
							exp.3	1	0.120604	0.931804	0.513018	1.03604	0.524032	0.935433	0.511505									AVG.	1	4.48578	7.62274	5.61064	8.69814	10.1623		AVG.	1	2.48041	5.14588	2.89801	5.55905	7.20443
							AVG.	1	0.143736	0.807873	0.438142	0.92219	0.505214	0.819283	0.504247									SEM	0.0998813	0.752239	0.982088	1.03731	1.51473	1.56038		SEM	0.269299	0.344059	1.02218	0.686847	1.03697	1.31785
							SEM	0	0.0340441	0.0701926	0.0795424	0.112668	0.0622174	0.105341	0.0711087									t-test	p=0.0398 between columns 1 and 4							t-test	p=0.0497 between columns 1 and 4
							t-test		p=0.0273 between columns 2 and 4															t-test		p=0.0333 between columns 2 and 5						t-test		p=0.0495 between columns 2 and 5
							t-test				p=0.007 between columns 2 and 6													t-test			p=0.05 between columns 3 and 6					t-test			p=0.0478 between columns 3 and 6
							t-test						p=0.0102 between columns 2 and 8
																								Figure 1m						Figure 1n
	Figure 1j					Figure 1k																									liver					muscle
							pAtg14/Atg14								Figure 1l																pAtg14/Atg14					pAtg14/Atg14
							AMPKalpha	WT	WT	WT	DKO	DKO	DKO																		MK8722	-	-	+		MK8722	-	-	+
							A769662	-	-	+	-	-	+																		Torin1	-	+	+		Torin1	-	+	+
							Torin1	-	+	+	-	+	+																		exp.1	0.932425	1.9859	1.38263		exp.1	1.04463	2.47141	1.44395
							exp.1	1.17356	12.4175	1.50192	7.78898	15.6634	16.5636																		exp.2	1.07092	1.9368	1.45779		exp.2	1.021	2.2054	1.1846
							exp.2	1.68512	11.9702	4.14322	5.88599	10.9286	9.14709																		exp.3	0.996654	2.05957	1.50174		exp.3	0.934375	2.21368	1.46579
							exp.3	0.842558	11.6319	2.99362	0.816539	12.609	12.2193																		exp.4	1	2.47229	1.98625		AVG.	1	2.29683	1.36478
							exp.4	0.481462	11.7055	0.345481	6.78752	9.44917	11.6672																		AVG.	1	2.11364	1.5821		SEM	0.0335144	0.0873249	0.090312
							AVG.	1.04567	11.9313	2.24606	5.31976	12.1625	12.3993																		SEM	0.028295	0.122183	0.13694		t-test	p=0.0002 between columns 1 and 2
							SEM	0.25574	0.177602	0.832867	1.55056	1.33356	1.54075																		t-test	p=0.0001 between columns 1 and 2				t-test	p=0.0018 between columns 2 and 3
							t-test		p=0.0015 between columns 2 and 3																						t-test	p=0.0275 between columns 2 and 3
							t-test			p=0.0168 between columns 3 and 6
							pBeclin1/Beclin1
							AMPKalpha	WT	WT	WT	DKO	DKO	DKO
							A769662	-	-	+	-	-	+
							Torin1	-	+	+	-	+	+
							exp.1	0.946662	5.46667	1.88183	2.5295	5.39101	5.84855
							exp.2	0.916942	4.15581	1.66985	2.16598	5.08832	4.81765
							exp.3	1.1364	4.4874	1.78204	2.28426	5.08183	5.09311
							AVG.	1	4.70329	1.77791	2.32658	5.18705	5.2531
							SEM	0.0687356	0.39351	0.0612308	0.107049	0.101995	0.308159
							t-test		p=0.0018 between columns 2 and 3
							t-test			p=0.0004 between columns 3 and 6

## Sheet: Supple Fig1
Source data for Supplementary Figure 1.
This contains uncropped blots and quantified values for band intensities based on densitometry analysis. The densitometry values were obtained from normalization to tubulin and to vehicle-treated samples. If the phosphorylated protein is analyzed, the total amount of the protein was used for quantitation.
Prism v6 software (version 6.0d, GraphPad Software) was used to analyze the quantified data. Averages or means were compared between groups using the two tailed Student t test.
The method for statistical analysis is described in Methods section under "Statistics and Reproducibility".
	Supple Fig1a					Supple Fig1c						Supple Fig1e												Supple Fig1g
	Supple Fig1b						Supple Fig1d						Supple Fig1f						Supple Fig1h
	pAtg14/Atg14						pAtg14/Atg14						pAtg14/Atg14							pAtg14/Atg14
	amino acids	+	-	+	-		Torin1	-	+	-	+		A769662	-	-	+	+			A769662	-	-	+	+
	A769662	-	-	+	+		A769662	-	-	+	+		amino acids	+	-	+	-			Torin1	-	+	-	+
	exp.1	1.09927	3.126	0.976258	0.846293		exp.1	0.172858	10.1034	1.9036	4.00553		exp.1	0.813908	4.03928	1.06794	1.07641			exp.1	1.02517	2.31635	1.3001	1.82088
	exp.2	0.821537	2.39165	0.705477	0.958886		exp.2	1.82714	12.9203	1	2.03178		exp.2	0.946188	3.7469	0.641363	1.66308			exp.2	0.925518	3.31581	0.54352	1.67765
	exp.3	1.07919	3.14548	0.905259	0.891981		AVG.	1	11.5118	1.4518	3.01865		exp.3	1.2399	2.49309	1.3938	1.87075			exp.3	1.04931	3.23452	0.827822	1.35085
	AVG.	1	2.88771	0.862332	0.899053		SEM	0.827142	1.40847	0.451799	0.986876		AVG.	1	3.42643	1.03437	1.53675			AVG.	1	2.95556	0.890482	1.61646
	SEM	0.0894197	0.248094	0.081061	0.0326946		t-test		p=0.0386 between columns 2 and 4				SEM	0.125883	0.474238	0.217857	0.237847			SEM	0.0378877	0.320466	0.220642	0.139092
	t-test		p=0.0014 between columns 2 and 4										t-test		p=0.0235 between columns 2 and 4					t-test		p=0.0186 between columns 2 and 4
	Supple Fig1i							Supple Fig1j											Supple Fig1k
																				pAtg14/Atg14
																				GSK621	-	-	+	+
																				amino acids	+	-	+	-
																				exp.1	0.965654	2.82605	0.289469	0.407794
																				exp.2	1.00335	2.13096	0.733847	0.620813
																				exp.3	1.031	2.06336	0.383062	1.01154
																				AVG.	1	2.34012	0.468793	0.68005
																				SEM	0.0189371	0.243745	0.135253	0.176786
																				t-test		p=0.0186 between columns 2 and 4
	Supple Fig1l						Supple Fig1m						Supple Fig1n
														pAtg14/Atg14
														AMPKalpha	WT	WT	WT	DKO	DKO	DKO
														A769662	-	-	+	-	-	+
														Torin1	-	+	+	-	+	+
														exp.1	0.945203	7.90198	0.873994	6.30413	9.38508	10.8764
														exp.2	1.09562	7.1692	1.48533	5.20822	7.27897	8.5479
														exp.3	0.959176	6.57698	1.31159	6.08395	8.35167	9.44316
														AVG.	1	7.21606	1.22364	5.86543	8.33857	9.6225
														SEM	0.0479798	0.383211	0.181875	0.334695	0.608014	0.678142
														t-test		p=0.0001 between columns 2 and 3
														t-test			p=0.0003 between columns 3 and 6
	Supple Fig1o
	Supple Fig1p
		pAtg14/Atg14
		AMPKalpha	-	-	-	-	WT	WT	WT	WT	KD	KD	KD	KD
		A769662	-	-	+	+	-	-	+	+	-	-	+	+
		Torin1	-	+	-	+	-	+	-	+	-	+	-	+
		exp.1	0.740741	6.93948	2.24172	8.15948	0.374488	4.33383	0.110153	2.24569	0.4381	9.99902	0.61821	9.62674
		exp.2	2	7.94644	4.28322	7.24016	1.32832	5.94407	1.28106	2.11441	1.59201	7.92768	1.79736	7.57491
		exp.3	0.588235	7.16571	1.5214	5.20392	2.94622	6.87676	2.5516	3.90015	3.41008	6.89335	4.47231	6.81872
		exp.4	1	6.0332	2.54926	6.01146	1.10506	3.5188	1.71378	1.01771	2.43514	5.55983	2.37741	3.92569
		AVG.	1.08224	7.02121	2.6489	6.65376	1.43852	5.16836	1.41415	2.31949	1.96883	7.59497	2.31632	6.98651
		SEM	0.317505	0.393677	0.585802	0.653558	0.542267	0.760364	0.508404	0.594461	0.631121	0.936492	0.806481	1.18018
		t-test						p=0.0256 between columns 6 and 8
		t-test										p=0.0123 between columns 8 and 12
	Supple Fig1q									Supple Fig1r
											pAtg14/Atg14
											AMPKalpha	WT	WT	WT	WT	DKO	DKO	DKO	DKO
											amino acids	+	-	+	-	+	-	+	-
											compound C	-	-	+	+	-	-	+	+
											exp.1	1	4.72	0.95	2.2	3.11	7.43	0.74	2.91
											exp.2	1	4.62	0.61	1.73	3.9	6.78	1.06	3.08
											exp.3	1	4.27	0.74	1.99	3.36	6.11	0.87	2.7
											AVG.	1	4.53667	0.766667	1.97333	3.45667	6.77333	0.89	2.89667
											SEM	0	0.136423	0.0990511	0.135933	0.233119	0.381066	0.0929157	0.109899
											t-test		p=0.0002 between columns 2 and 4
											t-test			p=0.0052 between columns 2 and 6	p=0.0256 between columns 6 and 8
											t-test				p=0.0062 between columns 4 and 8
											t-test					p=0.0006 between columns 6 and 8
	Supple Fig1s

## Sheet: Figure 2
Source data for main Figure 2.
This contains uncropped blots and quantified values for band intensities based on densitometry analysis. The densitometry values were obtained from normalization to tubulin and to vehicle-treated samples. If the phosphorylated protein is analyzed, the total amount of the protein was used for quantitation.
Prism v6 software (version 6.0d, GraphPad Software) was used to analyze the quantified data. Averages or means were compared between groups using the two tailed Student t test.
The method for statistical analysis is described in Methods section under "Statistics and Reproducibility".
	Figure 2a						Figure 2b										Figure 2c					Figure 2d
							pAtg14/Atg14
							amino acids	+	-	+	-	+	-	+	-
							glucoses	+	+	-	-	+	+	-	-
							AMPKa	WT	WT	WT	WT	DKO	DKO	DKO	DKO
							exp.1	0.666667	2.83332	1.6037	1.7364	2.52754	3.92611	3.82829	5.62361
							exp.2	1.33333	2.88337	1.03692	1.31572	3.26447	4.58108	3.75887	4.45817
							AVG.	1	2.85835	1.32031	1.52606	2.89601	4.25359	3.79358	5.04089
							SEM	0.333333	0.0250269	0.283392	0.210339	0.368463	0.327481	0.0347085	1.08272
							t-test		p=0.0244 between columns 2 and 4
							t-test			p=0.0131 between columns 3 and 7
							t-test				p=0.0297 between columns 4 and 8
	Figure 2f						Figure 2g										Figure 2h
							pAtg14/Atg14
							Torin1	-	+	-	+	-	+	-	+								Figure 2e
							phenformin	-	-	+	+	-	-	+	+									pAtg14/Atg14
							AMPKalpha	WT	WT	WT	WT	DKO	DKO	DKO	DKO									glucose	25	25	3	3	2	2	1	1	0.4	0.4	0	0	mM
							exp.1	0.571429	2.04682	0.558813	0.607719	1.51956	3.07064	1.96462	2.98542									Torin1	-	+	-	+	-	+	-	+	-	+	-	+
							exp.2	1.42857	2.41668	0.491952	1.13115	2.02599	2.6281	1.79421	2.33984									exp.1	0.885768	3.40155	1.08785	2.83564	0.774871	2.34721	0.708154	1.76442	0.532392	1.61253	0.226215	0.744375
							AVG.	1	2.23175	0.525383	0.869434	1.77278	2.84937	1.87942	2.66263									exp.2	1.14971	3.9524	0.940099	3.02898	1.092	2.48767	0.449123	1.46948	0.262436	1.12842	0.282294	0.298376
							SEM	0.428572	0.18493	0.0334305	0.261715	0.253219	0.221272	0.0852035	0.32279									exp.3	0.964527	3.89128	1.0013	2.55926	0.632666	2.39067	0.39305	1.22881	0.117326	0.757839	0.090962	0.169098
							t-test		p=0.05 between columns 2 and 4															AVG.	1	3.74841	1.00975	2.80796	0.83318	2.40852	0.516776	1.48757	0.304051	1.16626	0.199824	0.40395
							t-test			p=0.0045 between columns 3 and 7														SEM	0.0782295	0.174325	0.0428603	0.1363	0.135767	0.0415181	0.0970486	0.15488	0.121613	0.247451	0.0567872	0.174256
							t-test				p=0.05 between columns 4 and 8													t-test		p=0.0132 between columns 2 and 4
																								t-test				p=0.0017 between columns 2 and 6
																								t-test						p=0.0006 between columns 2 and 8
																								t-test								p=0.001 between columns 2 and 10
																								t-test										p=0.0002 between columns 2 and 12
																								pULK1/ULK1
																								glucose	25	25	3	3	2	2	1	1	0.4	0.4	0	0	mM
																								Torin1	-	+	-	+	-	+	-	+	-	+	-	+
																								exp.1	0.0884465	0.022461	0.508326	0.100445	5.4553	3.08021	28.3457	20.3772	40.7267	30.5443	55.5012	40.8279
																								exp.2	0.92235	0.094447	2.11552	0.700313	6.37567	6.59764	37.6424	31.8692	50.3908	40.9931	61.4335	43.5021
																								exp.3	1.9892	0.482439	3.42666	2.113	9.0349	7.36317	30.4439	24.7487	44.8315	34.4979	52.0746	35.6025
																								AVG.	1	0.199782	2.01683	0.971254	6.95529	5.68034	32.144	25.6651	45.3163	35.3451	56.3364	39.9775
																								SEM	0.550073	0.142848	0.843894	0.596561	1.07321	1.31871	2.81511	3.34894	2.80032	3.04593	2.73376	2.31973
	Figure 2k								Figure 2l															t-test		NS (not significant) between columns 2 and 4
																								t-test				p=0.0145 between columns 2 and 6
																								t-test						p=0.0016 between columns 2 and 8
																								t-test								p=0.0003 between columns 2 and 10
																								t-test										p<0.0001 between columns 2 and 12
																	Figure 2i											Figure 2j
																	pAtg14/Atg14
																	Torin1	-	+	-	+	-	+	-	+
																	phenformin	-	-	+	+	-	-	+	+
																	LKB1	WT	WT	WT	WT	KO	KO	KO	KO
																	exp.1	0.904868	2.75351	0.726436	1.84529	1.7257	2.25916	1.26079	2.96436
																	exp.2	0.856572	4.91961	0.757119	1.17571	1.05143	3.32182	0.786067	4.02861
																	exp.3	1.26111	3.64162	0.724779	2.0815	0.380827	2.14632	1	2.57439
																	AVG.	1.00752	3.77158	0.736111	1.70084	1.05265	2.57577	1.01562	3.18912
																	SEM	0.127561	0.628667	0.0105148	0.271271	0.388232	0.374447	0.137264	0.43458
																	t-test		p=0.039 between columns 2 and 4
																	t-test				p=0.0439 between columns 4 and 8
																	t-test						NS (not significant) between columns 6 and 8
																		Figure 2m

## Sheet: Supple Fig2
Source data for Supplementary Figure 2.
This contains uncropped blots and quantified values for band intensities based on densitometry analysis. The densitometry values were obtained from normalization to tubulin and to vehicle-treated samples. If the phosphorylated protein is analyzed, the total amount of the protein was used for quantitation.
Prism v6 software (version 6.0d, GraphPad Software) was used to analyze the quantified data. Averages or means were compared between groups using the two tailed Student t test.
The method for statistical analysis is described in Methods section under "Statistics and Reproducibility".
	Supple Fig2a								Supple Fig2b													Supple Fig2c
	Supple Fig2d											Supple Fig2e										Supple Fig2f
	Supple Fig2g
								pAtg14/Atg14						Supple Fig2h								Supple Fig2i
								amino acids	+	-	+	-
								phenformin	-	-	+	+
								exp.1	1.00809	1.38723	1.02521	1.78294
								exp.2	0.991905	3.18645	1	3.9026
								AVG.	1	2.28684	1.0126	2.84277
								SEM	0.00809482	0.89961	0.0126045	1.05984
								t-test		NS (not significant) between columns 2 and 4
	Supple Fig2j									supple Fig2k																supple Fig2l
										pAtg14/Atg14
										agents	vehicle	vehicle	oligomycinA	oligomycinA	antimycinA	antimycinA	rotenone	rotenone	CCCP	CCCP	A769662	A769662
										Torin1 or no amino acids	-	+	-	+	-	+	-	+	-	+	-	+
										exp.1	1.33333	5.81004	0.487255	2.11133	0.253325	0.769369	0.146053	1.28307	0.490289	0.855177	0.92938	1.18398
										exp.2	1.33333	4.60639	0.851961	2.91761	0.769634	1.05665	0.571116	1.82238	0.772544	2.09183	0.899547	2.16724
										exp.3	0.333333	6.33837		2.6189	0.692188	1.42676	0.795898	1.16446
										AVG.	1	5.58493	0.669608	2.54928	0.571716	1.08426	0.504355	1.4233	0.631417	1.4735	0.914463	1.67561
										SEM	0.333333	0.512493	0.182353	0.235342	0.160757	0.190274	0.190541	0.202455	0.141127	0.618324	0.0149165	0.491629
										t-test		p=0.0058 between columns 2 and 4
										t-test				p=0.0012 between columns 2 and 6
										t-test						p=0.0016 between columns 2 and 8
										t-test								p=0.0146 between columns 2 and 10
										t-test										p=0.014 between columns 2 and 12

## Sheet: Figure 3
Source data for main Figure 3.
This contains uncropped blots and quantified values for dot and band intensities based on densitometry analysis. The densitometry values were obtained from normalization to tubulin and to vehicle-treated samples. If the phosphorylated protein is analyzed, the total amount of the protein was used for quantitation.
For the dot blot quantitation, the densitometry intensities were normalized to the total amount of Vps34.
The quantitation of band intensities for autophagy flux analysis was based on normalization to GAPDH amount.
Prism v6 software (version 6.0d, GraphPad Software) was used to analyze the quantified data. Averages or means were compared between groups using the two tailed Student t test.
The method for statistical analysis is described in Methods section under "Statistics and Reproducibility".
WIPI2 and LC3 puncta were analyzed based on the number of puncta showing a intensity higher than a threshold in ImageJ software (version 1.51). The values represent the number of puncta per cell.
Poly-Ub aggregates were quantified based on the number of cells showing aggregate puncta using ImageJ software (version 1.51).
		Figure 3a											Figure 3c
													WIPI2 puncta										LC3B puncta
													amino acids	+	-	+	-	+	-	+	-		amino acids	+	-	+	-	+	-	+	-
													A769662	-	-	+	+	-	-	+	+		A769662	-	-	+	+	-	-	+	+
													AMPalpha	WT	WT	WT	WT	DKO	DKO	DKO	DKO		AMPalpha	WT	WT	WT	WT	DKO	DKO	DKO	DKO
													exp.1	0	2	0	0	0	1	1	1		exp.1	0	21	0	0	0	20	0	16
													exp.1	1	1	1	0	1	2	0	2		exp.1	1	19	2	1	1	16	1	20
													exp.1	0	3	0	3	1	3	1	3		exp.1	1	23	2	2	1	18	1	17
													exp.1	0	4	0	1	1	4	1	2		exp.1	0	20	3	6	0	16	0	19
													exp.1	1	6	1	0	0	0	0	1		exp.1	2	23	1	4	1	13	1	13
													exp.1	2	5	0	1	1	3	0	4		exp.1	1	25	2	1	2	14	3	18
													exp.1	0	3	1	1	0	2	1	0		exp.1	0	22	0	3	0	19	1	14
													exp.1	0	4	0	0	0	2	0	3		exp.1	3	15	1	4	1	18	2	13
													exp.1	0	4	2	1	2	3	0	2		exp.1	1	22	1	5	0	15	2	18
													exp.1	0	0	1	2	0	2	0	5		exp.1	1	24	1	0	0	19	1	19
													exp.2	0	4	1	1	0	3	1	1		exp.2	1	16	0	6	2	18	1	17
													exp.2	1	2	0	0	1	5	0	3		exp.2	2	23	1	2	1	12	2	15
													exp.2	1	3	1	0	1	1	0	2		exp.2	0	22	2	3	1	16	0	19
													exp.2	2	3	1	1	0	4	1	3		exp.2	2	21	1	1	2	17	0	14
													exp.2	0	1	1	0	1	2	0	1		exp.2	1	20	0	5	2	19	2	15
													exp.2	0	2	0	0	0	2	0	2		exp.2	1	24	0	4	3	15	1	16
													exp.2	0	5	1	1	1	3	0	1		exp.2	2	17	0	3	1	19	1	13
													exp.2	1	4	2	1	0	2	1	3		exp.2	2	23	0	4	1	18	2	19
													exp.2	0	3	0	2	0	3	0	4		exp.2	0	21	1	2	0	17	1	18
													exp.2	0	2	1	0	1	1	0	0		exp.2	2	23	1	5	1	18	1	17
													exp.3	0	5	0	0	0	3	2	2		exp.3	1	21	0	0	0	17	1	16
													exp.3	1	7	1	1	0	4	0	4		exp.3	1	18	0	3	0	13	0	18
													exp.3	0	3	0	0	1	3	0	2		exp.3	0	19	0	3	1	14	1	15
													exp.3	0	2	1	1	0	0	1	1		exp.3	1	20	2	2	3	18	0	16
													exp.3	1	5	1	0	0	2	0	4		exp.3	3	24	1	5	2	19	0	20
													exp.3	0	2	0	1	1	3	1	3		exp.3	0	23	1	5	1	18	1	14
													exp.3	0	0	0	2	0	1	0	3		exp.3	0	21	1	4	0	20	1	19
													exp.3	2	3	1	0	2	5	1	1		exp.3	2	24	0	3	0	16	2	18
													exp.3	0	6	0	1	0	2	0	5		exp.3	2	23	0	2	2	18	1	12
													exp.3	1	5	0	1	1	4	1	3		exp.3	1	18	1	4	1	17	2	19
		Vps34 activity											AVG.	0.466667	3.3	0.6	0.733333	0.533333	2.5	0.433333	2.36667		AVG.	1.13333	21.1667	0.833333	3.06667	1	16.9	1.06667	16.5667
		AMPKalpha	WT	WT	WT	WT	DKO	DKO	DKO	DKO			SEM	0.124414	0.318582	0.113462	0.143305	0.114805	0.233661	0.103761	0.246741		SEM	0.164235	0.465063	0.15225	0.317799	0.166091	0.390549	0.143305	0.425301
		glucose	+	+	-	-	+	+	-	-			t-test		p<0.0001 between columns 2 and 4								t-test		p<0.0001 between columns 2 and 4
		no amino acids	0	2	0	2	0	2	0	2	hours		t-test				p=0.0475 between columns 2 and 6						t-test				p<0.0001 between columns 2 and 6
		exp.1	1.05943	13.795	1.2134	1.91564	1.73219	9.92183	1.06734	6.89675			t-test					NS (not significant) between columns 6 and 8					t-test					NS (not significant) between columns 6 and 8
		exp.2	1.22995	13.4326	1.45579	3.35598	3.86701	10.9674	1.46669	6.71921
		exp.3	0.710628	10.3604	1.01234	2.21629	1.71829	8.56093	1.39469	5.83185
		AVG.	1	12.5293	1.22718	2.49597	2.43916	9.81673	1.30957	6.4826
		SEM	0.152831	1.0895	0.128197	0.438677	0.713933	0.696685	0.122886	0.329387
		t-test		p=0.0114 between columns 2 and 4
		t-test				p=0.0472 between columns 2 and 6
		t-test						p=0.0155 between columns 4 and 8
		Vps34 activity
		AMPKalpha	WT	WT	WT	WT	DKO	DKO	DKO	DKO
		A769662	-	-	+	+	-	-	+	+
		no amino acids	0	2	0	2	0	2	0	2	hours
		exp.1	1.10121	19.8781	0.712276	1.54452	0.633235	8.39196	0.617014	10.0612
		exp.2	1.21119	26.308	1.08292	2.49406	1.49005	11.2708	0.959866	12.4742
		exp.3	0.858406	15.1467	1.33917	3.25173	1.88517	7.60892	2.02807	11.1531
		exp.4	0.829195	13.6233	1.14306	4.55345	1.60717	9.52838	1.68775	9.57405
		AVG.	1	18.739	1.06936	2.96094	1.40391	9.20002	1.32318	10.8156
		SEM	0.0931251	2.85281	0.130997	0.635404	0.269921	0.794804	0.324095	0.64391
		t-test		p=0.0175 between columns 2 and 4
		t-test				p=0.0277 between columns 2 and 6									Figure 3g
		t-test						p=0.0048 between columns 4 and 8								WIPI2 puncta												LC3B puncta
																amino acids	+	-	+	-	+	-	+	-	+	-		amino acids	+	-	+	-	+	-	+	-	+	-
																agents	vehicle	vehicle	phenformin	phenformin	vehicle	vehicle	antimycin A	antimycin A	rotenone	rotenone		agents	vehicle	vehicle	phenformin	phenformin	vehicle	vehicle	antimycin A	antimycin A	rotenone	rotenone
		Figure 3d						Figure 3e								exp.1	2	15	1	5	2	15	1	6	0	2		exp.1	1	8	1	2	1	8	1	2	0	3
									LC3II flux							exp.1	0	11	2	3	1	10	0	5	2	3		exp.1	2	10	1	4	0	10	0	6	1	4
									A769662	-	+	-	+			exp.1	2	9	1	5	0	9	1	7	1	5		exp.1	1	6	1	0	1	7	1	5	0	2
									AMPKalpha	WT	WT	DKO	DKO			exp.1	3	21	3	6	3	21	2	5	3	6		exp.1	0	5	2	5	0	9	1	0	1	0
									exp.1	1.97	0.9	0.86	0.6			exp.1	1	18	2	4	0	18	0	8	2	4		exp.1	3	6	1	4	0	12	2	5	2	5
									exp.2	1.41	0.21	0.72	0.53			exp.1	0	14	1	0	0	16	3	7	0	0		exp.1	2	8	0	0	1	8	1	3	1	4
									exp.3	2.14	0.81	0.65	0.49			exp.1	5	20	3	6	5	19	2	4	0	6		exp.1	0	9	1	4	2	10	1	6	0	0
									AVG.	1.84	0.64	0.743333	0.54			exp.1	3	13	1	3	5	13	1	9	2	5		exp.1	0	11	0	5	0	6	0	5	1	4
									SEM	0.22053	0.216564	0.0617342	0.0321455			exp.1	3	15	0	4	3	17	1	7	0	2		exp.1	1	6	1	3	3	9	0	4	0	5
									t-test	p=0.0178 between columns 1 and 2						exp.1	4	11	0	9	4	11	1	8	1	7		exp.1	2	8	1	6	1	11	1	6	1	3
									t-test		p=0.0087 between columns 1 and 3					exp.2	1	13	1	6	4	6	2	6	1	5		exp.2	1	9	0	0	0	8	0	0	1	1
									t-test			p=0.0432 between columns 3 and 4				exp.2	2	15	0	8	2	13	0	0	0	6		exp.2	1	10	1	3	1	10	2	5	2	0
																exp.2	3	22	1	4	3	15	1	4	2	4		exp.2	3	12	2	1	2	9	0	3	0	5
									p62 flux							exp.2	1	13	0	1	2	22	0	9	3	7		exp.2	2	10	1	3	4	8	1	1	1	4
									A769662	-	+	-	+			exp.2	1	10	2	7	1	13	2	7	0	6		exp.2	0	9	0	3	0	13	0	3	1	3
									AMPKalpha	WT	WT	DKO	DKO			exp.2	4	16	1	3	4	10	3	8	1	5		exp.2	1	11	0	2	0	7	0	4	0	6
									exp.1	0.82	0.21	0.29	0.46			exp.2	2	14	0	2	3	16	0	2	0	6		exp.2	2	8	1	5	0	9	1	5	1	5
									exp.2	0.9	0.36	0.39	0.14			exp.2	3	19	2	6	3	19	0	6	0	5		exp.2	0	6	0	4	1	12	0	4	0	4
									exp.3	0.9	0.38	0.35	0.15			exp.2	1	12	3	8	1	12	1	8	1	4		exp.2	3	11	1	5	0	8	1	1	1	3
									AVG.	0.873333	0.316667	0.343333	0.25			exp.2	3	21	0	7	5	21	0	7	1	9		exp.2	1	8	1	3	0	9	0	3	0	4
									SEM	0.0266667	0.0536449	0.0290593	0.10504			exp.3	2	16	1	6	3	16	1	6	3	6		exp.3	2	7	2	1	1	10	1	2	1	6
									t-test	p=0.0007 between columns 1 and 2						exp.3	4	13	0	8	4	13	2	3	1	8		exp.3	1	6	1	3	2	12	2	3	0	0
									t-test		p=0.0002 between columns 1 and 3					exp.3	5	12	2	4	6	15	0	1	0	4		exp.3	3	8	0	4	1	8	1	2	1	5
									t-test		NS (not significant) between columns 3 and 4					exp.3	5	11	3	5	5	14	1	6	0	6		exp.3	0	9	0	6	3	14	0	5	1	3
		Figure 3h														exp.3	2	13	0	6	2	20	1	3	0	5		exp.3	1	10	1	5	1	7	1	3	2	1
																exp.3	1	16	1	4	1	11	0	7	1	6		exp.3	2	12	2	2	2	9	2	6	1	3
																exp.3	4	10	0	1	4	8	2	8	1	3		exp.3	1	10	1	3	0	11	1	5	0	4
																exp.3	3	8	0	6	3	14	0	5	0	5		exp.3	0	9	0	4	3	8	1	3	0	6
																exp.3	1	19	1	5	1	19	3	7	2	8		exp.3	3	11	0	2	1	6	0	5	1	5
																exp.3	4	15	3	4	5	15	1	9	0	1		exp.3	2	7	0	4	0	11	0	4	2	2
																AVG.	2.5	14.5	1.16667	4.86667	2.83333	14.7	1.06667	5.93333	0.933333	4.96667		AVG.	1.36667	8.66667	0.766667	3.2	1.03333	9.3	0.733333	3.63333	0.766667	3.33333
																SEM	0.265875	0.682709	0.198172	0.403243	0.311036	0.744559	0.178971	0.428666	0.185282	0.372883		SEM	0.188663	0.356655	0.123952	0.3085	0.206132	0.368751	0.126249	0.319782	0.123952	0.34016
																t-test		p<0.0001 between columns 2 and 4										t-test		p<0.0001 between columns 2 and 4
																t-test						p<0.0001 between columns 6 and 8						t-test						p<0.0001 between columns 6 and 8
																t-test								p<0.0001 between columns 6 and 10				t-test								p<0.0001 between columns 6 and 10
		Figure 3i
			LC3B II flux						p62 flux						LC3B II flux								p62 flux
			amino acids	+	-	+	-		amino acids	+	-	+	-		amino acids	+	-	+	-	+	-		amino acids	+	-	+	-	+	-
			phenformin	-	-	+	+		phenformin	-	-	+	+			vehicle	vehicle	antimycin A	antimycin A	rotenone	rotenone			vehicle	vehicle	antimycin A	antimycin A	rotenone	rotenone
			exp.1	0.36	2.05	-0.06	0.94		exp.1	0.06	0.84	-0.02	0.1		exp.1	0.120769	2.7541	0.463957	0.447909	1.3123	1.69198		exp.1	0.12723	0.713593	0.174211	0.0838214	0.004	0.306823
			exp.2	0.7	2.43	0.15	1.17		exp.2	0.09	0.78	0.04	0.13		exp.2	0.340191	2.34906	0.744564	0.811195	1.04174	0.393906		exp.2	0.390245	0.785607	0.29643	0.317263	-0.012774	0.106787
			exp.3	0.25	2.41	-0.07	1.15		exp.3	0.07	0.86	0.05	0.19		exp.3	0.13504	1.91327	0.477226	0.192265	0.049042	0.029724		exp.3	0.001626	0.522623	0.06015	0.231287	0.146963	0.346765
			AVG.	0.436667	2.29667	0.00666667	1.08667		AVG.	0.0733333	0.826667	0.0233333	0.14		AVG.	0.198667	2.33881	0.561916	0.48379	0.801027	0.705203		AVG.	0.173034	0.673941	0.17693	0.210791	0.046063	0.253458
			SEM	0.135442	0.123468	0.0717248	0.0735602		SEM	0.00881917	0.024037	0.0218581	0.0264575		SEM	0.070882	0.242781	0.0914045	0.179568	0.384019	0.504464		SEM	0.114498	0.0784631	0.0682217	0.0681637	0.0506818	0.0742366
			t-test	p=0.0005 between columns 1 and 2					t-test	p<0.0001 between columns 1 and 2					t-test	p=0.0011 between columns 1 and 2							t-test	p=0.0226 between columns 1 and 2
			t-test		p=0.0011 between columns 2 and 4				t-test		p<0.0001 between columns 2 and 4				t-test		p=0.0036 between columns 2 and 4						t-test		p=0.0112 between columns 2 and 4
															t-test			p=0.0433 between columns 2 and 6					t-test			p=0.0176 between columns 2 and 6
		Figure 3l																	Figure 3m
			LC3B puncta		liver			LC3B puncta		gastrocnemius			LC3B puncta		TA											LC3B II / GAPDH		liver			LC3B II / GAPDH		muscle (TA)
			MK8722	-	-	+		MK8722	-	-	+		MK8722	-	-	+										MK8722	-	-	+		MK8722	-	-	+
			Torin1	-	+	+		Torin1	-	+	+		Torin1	-	+	+										Torin1	-	+	+		Torin1	-	+	+
			exp.1	3	12	6		exp.1	2.2	16.05	1.41		exp.1	1.74	0.49	2.31										exp.1	0.8513	4.37839	1.89301		exp.1	0.934389	2.80706	1.25602
			exp.1	1	14	10		exp.1	1.16	4.32	2.02		exp.1	0.61	0.31	0.04										exp.2	0.970886	3.43613	2.71568		exp.2	0.838799	2.39264	1.76603
			exp.1	2	13	12		exp.1	9.43	16.37	1.12		exp.1	2.91	0.1	2.11										exp.3	1.17781	3.79314	2.15175		exp.3	1.22681	2.32675	1.44391
			exp.1	5	8	7		exp.1	16.91	16.26	6.57		exp.1	0.86	0.01	2.29										AVG.	1	3.86922	2.25348		AVG.	1	2.50881	1.48865
			exp.1	2	18	5		exp.1	0.24	3.08	16.77		exp.1	2.95	4.99	0.31										SEM	0.0953741	0.274655	0.242873		SEM	0.116715	0.15033	0.148918
			exp.1	7	17	9		exp.1	18.17	27.84	3.37		exp.1	0.98	13.27	0.09										t-test	p=0.0116 between columns 2 and 3				t-test	p=0.0085 between columns 2 and 3
			exp.1	6	15	6		exp.1	21.78	1.01	1.31		exp.1	2.29	0.11	4.67
			exp.1	2	7	10		exp.1	0.14	1.04	8.75		exp.1	0.36	10.64	0.4
			exp.1	3	13	3		exp.1	0.14	5.2	1.33		exp.1	0.55	7.31	2.63
			exp.1	4	9	6		exp.1	0.08	0.8	17.62		exp.1	3.95	0.33	10.76
			exp.2	6	15	9		exp.1	1.02	15.43	1.61		exp.1	5.53	0.25	2.2
			exp.2	5	12	11		exp.1	0.23	25.49	0.95		exp.1	4.61	9.25	0.06			Figure 3q
			exp.2	3	13	2		exp.1	14.17	3.54	1.3		exp.1	7.67	5.24	0.24				poly-Ub
			exp.2	4	11	6		exp.1	0.4	20.73	1.97		exp.1	4.01	0.27	3.08				AMPK	WT	WT	WT	WT	WT	WT	WT	WT	WT	WT	DKO	DKO	DKO	DKO	DKO	DKO	DKO	DKO	DKO	DKO
			exp.2	5	6	11		exp.1	0.54	8.82	1.17		exp.1	2.05	8.27	3.21				puromycin	-	+	+	+	+	+	+	+	+	+	-	+	+	+	+	+	+	+	+	+
			exp.2	3	16	5		exp.1	0.4	1.49	1.03		exp.1	0.93	0.79	0.07				wash	-	-	+	+	+	+	+	+	+	+	-	-	+	+	+	+	+	+	+	+
			exp.2	1	12	7		exp.1	10.97	14.24	0.89		exp.1	3.93	1.68	2.24				treatment			vehicle	A769662	991	MK8722	phenformin	metformin	no glucose	2-DG			vehicle	A769662	991	MK8722	phenformin	metformin	no glucose	2-DG
			exp.2	5	14	10		exp.1	0.23	1.06	1.64		exp.1	2.62	4.43	4.21				exp.1	2	64	8	56	54	60	52	42	34	50	6	68	6	10	12	10	14	4	4	12
			exp.2	3	13	8		exp.1	0.25	23.63	1.51		exp.1	7.58	0.85	8.75				exp.2	6	54	12	52	50	54	48	50	42	44	4	62	12	8	4	6	10	10	6	8
			exp.2	2	16	7		exp.1	0.35	15	2.21		exp.1	0.57	1.24	3.06				exp.3	4	66	6	58	48	58	56	46	48	52	4	58	10	14	8	14	8	6	8	6
			exp.3	7	11	4		exp.1	12.99	19.55	1.33		exp.1	0.63	6.83	2.45				AVG.	4	61.3333	8.66667	55.3333	50.6667	57.3333	52	46	41.3333	48.6667	4.66667	62.6667	9.33333	10.6667	8	10	10.6667	6.66667	6	8.66667
			exp.3	5	9	8		exp.1	4.63	18.02	1.46		exp.1	2.18	1.95	2.31				SEM	1.1547	3.71184	1.76383	1.76383	1.76383	1.76383	2.3094	2.3094	4.05518	2.4037	0.666667	2.90593	1.76383	1.76383	2.3094	2.3094	1.76383	1.76383	1.1547	1.76383
			exp.3	3	12	7		exp.1	15.54	15.64	0.3		exp.1	1.02	0.25	2.41				t-test	p<0.0001 between columns 3 and 4										NS (not significant) between columns 3 and 4
			exp.3	4	13	9		exp.1	0.36	1.09	0.45		exp.1	0.33	19.87	0.29				t-test		p<0.0001 between columns 3 and 5										NS (not significant) between columns 3 and 5
			exp.3	6	8	6		exp.1	0.24	0.65	8.1		exp.1	0.78	0.77	0.99				t-test			p<0.0001 between columns 3 and 6										NS (not significant) between columns 3 and 6
			exp.3	3	12	10		exp.1	16.99	18.26	15.49		exp.1	0.12	0.25	6.98				t-test				p=0.0001 between columns 3 and 7										NS (not significant) between columns 3 and 7
			exp.3	7	15	9		exp.1	0.21	2.28	1.85		exp.1	5.54	1.46	4.03				t-test					p=0.0002 between columns 3 and 8										NS (not significant) between columns 3 and 8
			exp.3	1	9	13		exp.1	7.54	10.58	5.68		exp.1	0.26	0.23	1.57				t-test						p=0.022 between columns 3 and 9										NS (not significant) between columns 3 and 9
			exp.3	2	10	7		exp.1	29.67	3.02	5.76		exp.1	0.79	24.96	0.26				t-test							p=0.0002 between columns 3 and 10										NS (not significant) between columns 3 and 10
			exp.3	4	13	11		exp.1	6.24	1.6	1.05		exp.1	0.14	0.1	0.39
			AVG.	3.8	12.2	7.8		exp.1	0.09	12.29	3.11		exp.1	0.03	1.23	0.94
			SEM	0.333563	0.545409	0.487546		exp.1	3.36	9.82	8.35		exp.1	0.44	9.25	0.07
			t-test	p<0.0001 between columns 1 and 2				exp.1	0.22	5.07	1.45		exp.1	0.33	7.89	7.71
			t-test	p<0.0001 between columns 2 and 3				exp.1	3.73	14.94	1.85		exp.1	0.22	0.88	0.1
								exp.1	0.01	1.15	0.58		exp.1	2.47	2.52	4.51
								exp.1	0.72	13.87	1.23		exp.1	0.78	11.47	10.09
								exp.1	0.13	2.25	3.09		exp.1	0.36	0.17	4.14
								exp.1	1.66	1.82	5.89		exp.1	0.19	12.34	0.35
								exp.1	0.31	18.72	9.38		exp.1	0.8	2.78	3.54
								exp.1	13.01	18.5	0.45		exp.1	0.8	0.56	0.38
								exp.2	8.15	4.1	8.93		exp.1	0.96	23.71	2.28
								exp.2	1.1	13.75	7.4		exp.1	0.09	6.63	1.13
								exp.2	0.08	1.19	0.65		exp.1	0.26	15.16	3.89
								exp.2	0.03	11.24	6.73		exp.1	0.2	4.05	1.33
								exp.2	0.8	1.06	4.5		exp.1	0.66	11.3	3.85
								exp.2	0.01	3.37	0.26		exp.1	0.14	8.31	1.74
								exp.2	0.01	16.19	0.27		exp.1	1.37	24.9	0.93
								exp.2	0.04	5.91	1.89		exp.1	0.58	14.16	5.71
								exp.2	2.94	1.85	0.83		exp.1	3.23	26.3	0.3
								exp.2	11.33	18.28	1.48		exp.1	2.36	17.57	0.25
								exp.2	0.1	8.63	2.15		exp.1	3.23	9.54	0.84
								exp.2	0.15	1.2	2.34		exp.2	4.29	21.01	0.46
								exp.2	0.4	18.89	1.21		exp.2	6.99	8.11	12.74
								exp.2	0.12	10.85	25.03		exp.2	1.46	14.26	6.59
								exp.2	0.04	5.77	0.64		exp.2	3.77	0.16	4.42
								exp.2	0.19	20.61	17.15		exp.2	6.43	2.96	5.19
								exp.2	9.23	23.86	1.98		exp.2	7.66	20.1	0.32
								exp.2	0.04	19	7.87		exp.2	0.3	8.43	3.92
								exp.2	0.07	8.86	0.96		exp.2	1.41	3.87	7.01
								exp.2	0	6.47	1.04		exp.2	0.23	3.55	5.35
								exp.2	3.77	28.38	2.3		exp.2	0.08	0.82	5.28
								exp.2	3.14	20.09	1.28		exp.2	1.94	2.65	7.36
								exp.2	1.91	20.57	1.59		exp.2	1.05	11.02	0.5
								exp.2	0.21	1.45	1.01		exp.2	3.7	12.02	0.22
								exp.2	0.18	15.25	15.17		exp.2	4.03	4.23	3.63
								exp.2	0.46	28.13	0.71		exp.2	2.5	0.53	2.62
								exp.2	5.73	18.13	2.13		exp.2	3.05	4.07	8.61
								exp.2	0.08	2.92	6.03		exp.2	0.8	0.41	6.51
								exp.2	5.47	0.42	10.74		exp.2	2.76	1.63	1.34
								exp.2	4.36	28.65	2.67		exp.2	2.93	1.4	6.83
								exp.2	5.56	12.39	0.49		exp.2	3.65	0.38	6.92
								exp.2	3.42	1.3	3.04		exp.2	4.89	5.35	0.25
								exp.2	4.11	1.52	8.95		exp.2	0.77	5.73	3.66
								exp.2	1.8	0.15	11.9		exp.2	3.31	11.84	7.28
								exp.2	2.42	1.69	7.37		exp.2	9.09	9.42	1.59
								exp.2	0.46	25.49	0.78		exp.2	7.14	0.6	8.36
								exp.2	0.15	15	12.86		exp.2	2.52	0.99	0.54
								exp.2	2.95	19.72	9.96		exp.2	0.41	7.93	7.61
								exp.2	0.17	16.25	2.12		exp.2	0.5	5.62	13.43
								exp.2	1.77	1.35	0.95		exp.2	5.36	4.1	6.6
								exp.2	0.11	0.18	0.21		exp.2	0.07	0.32	0.53
								exp.2	1.96	0.75	0.13		exp.2	0.79	10.45	4.7
								exp.2	0.11	0.34	0.06		exp.2	0.48	7.13	0.81
								exp.2	0.03	16.56	0.09		exp.2	1.05	11.29	7.7
								exp.2	0.11	9.49	0.47		exp.2	8.96	0.34	10.33
								exp.2	0.11	1.36	9.55		exp.2	0.67	1.06	5.72
								exp.2	4.32	0.09	9.8		exp.2	0.97	9	0.82
								exp.2	6.87	11.16	12.51		exp.2	9.97	0.09	4.03
								exp.2	0.15	23.09	10.49		exp.2	7.35	5.95	11.22
								exp.2	0.03	0.83	0.47		exp.2	0.74	0.19	6.61
								exp.3	0.04	18.22	3.32		exp.2	0.5	2.04	0.75
								exp.3	4.06	17.1	1.1		exp.2	6.1	0.39	9.43
								exp.3	0.48	21.53	1.41		exp.2	5.74	1.22	6.76
								exp.3	0.03	6.43	0.27		exp.2	0.26	4.02	1.48
								exp.3	0.23	44.75	0.8		exp.2	0.93	1.79	9.57
								exp.3	0.25	14.59	22.63		exp.2	5.13	2.12	11.51
								exp.3	4.77	1.73	5.61		exp.2	6.36	3.44	12.94
								exp.3	0.05	26.36	5.42		exp.2	6.57	6.65	1.1
								exp.3	0.35	2.31	6.45		exp.2	7.28	1.53	8.71
								exp.3	6.85	4.36	1.06		exp.2	0.19	3.79	9.12
								exp.3	0.13	15.17	0.15		exp.2	2.94	4.58	1.57
								exp.3	9.82	2.27	1.54		exp.3	1.35	7.82	3.77
								exp.3	1.16	10.03	0.63		exp.3	3.81	6.14	0.35
								exp.3	0.3	1.63	1.53		exp.3	5.59	0.04	6.93
								exp.3	6.66	4.19	0.74		exp.3	0.74	1.7	0.78
								exp.3	0.09	26.73	0.91		exp.3	0.69	3.58	0.8
								exp.3	0.9	36.07	9.38		exp.3	2.35	2.25	3.63
								exp.3	6	23.02	4.39		exp.3	8.68	0.21	0.75
								exp.3	0.36	3.15	0.29		exp.3	4.3	0	14.24
								exp.3	3.23	2.79	1.12		exp.3	7.42	5.42	5.57
								exp.3	1.08	27.39	3.17		exp.3	0.5	6.15	0.83
								exp.3	0.64	10.53	0.7		exp.3	0.79	11.79	0.41
								exp.3	0.4	1.2	0.38		exp.3	0.31	0.89	0.53
								exp.3	6.17	10.07	13.97		exp.3	10.21	0.18	11.37
								exp.3	0.1	0.94	5.25		exp.3	5.53	2.76	0.62
								exp.3	0.88	6.52	0.62		exp.3	5.06	5.77	1.14
								exp.3	0.28	0.87	18.67		exp.3	0.9	1.61	5.54
								exp.3	2.76	5.89	21.02		exp.3	8.99	0.39	3.03
								exp.3	0.59	2.73	4.25		exp.3	5.47	9.94	0.42
								exp.3	0.31	0.27	2.41		exp.3	5.95	5.9	4.99
								exp.3	5.47	0.29	1.45		exp.3	4.93	4.93	8.22
								exp.3	0.07	1.53	15.55		exp.3	6.64	7.6	0.34
								exp.3	0.32	0.43	15.35		exp.3	10.94	9.04	2.96
								exp.3	10.24	11.05	2.48		exp.3	6.74	9.09	0.23
								exp.3	0.62	0.36	0.28		exp.3	0.35	12.09	5.24
								exp.3	0.29	16.67	13.62		exp.3	0.9	15.15	9.46
								exp.3	0.14	19.95	2.56		exp.3	1.81	6.57	0.7
								exp.3	1.46	7.6	0.05		exp.3	0.45	7.77	3.59
								exp.3	1.54	9.39	3.96		exp.3	5.44	9.06	0.9
								exp.3	9.64	14.28			exp.3	0.74	13.25	0.32
								exp.3	6.47	12.29			exp.3	1.99	16.51	0.24
								exp.3	6.1	8.87			exp.3	6.96	10.61	0.45
								exp.3	0.68	0.68			exp.3	3.12	5.58	1.33
								exp.3	0.21	2.29			exp.3	4.91	3.98	0.53
								exp.3	5.93	1.4			exp.3	4.53	0.24	3.98
								exp.3	14.18				exp.3	4.61	0.24	0.34
								exp.3	7.08				exp.3	0.82	11.36	0.33
								exp.3	0.08				exp.3	3.58	0.99	0.14
								exp.3	10.91				exp.3	3.8	0.73	2.6
								exp.3	12.29				exp.3	7.96		0.49
								exp.3	8.25				exp.3	1.23		10.07
								exp.3	3.93				exp.3	0.59		0.55
								exp.3	3.61				exp.3	0.24		0.75
								exp.3	0.03				exp.3	3.92		0.84
								exp.3	0.26				exp.3	6.45		0.6
								exp.3	0.03				exp.3	0.86		5.1
								exp.3	0.27				exp.3	0.83		10
								exp.3	0.15				exp.3	0.37		9.01
								exp.3	1.73				exp.3	1.89		0.15
								exp.3	2.79				exp.3	0.19		0.61
								exp.3	6.4				exp.3	0.41
								exp.3	7.87				exp.3	0.88
								AVG.	3.2975	10.2979	4.53512		exp.3	2.82
								SEM	0.401815	0.797534	0.480428		exp.3	0.47
								t-test	p<0.0001 between columns 1 and 2				exp.3	1.11
								t-test	p<0.0001 between columns 2 and 3				exp.3	0.64
													exp.3	1.81
													exp.3	8.86
													exp.3	2.88
													exp.3	4.23
													exp.3	4.11
													exp.3	0.85
													exp.3	10.15
													exp.3	0.97
													exp.3	2.24
													exp.3	6.93
													exp.3	1.45
													exp.3	2.28
													exp.3	0.46
													exp.3	0.5
													exp.3	0.55
													exp.3	1.52
													exp.3	2.01
													exp.3	3.88
													exp.3	3.2
													exp.3	3.35
													exp.3	1.45
													AVG.	2.82768	5.7923	3.63207
													SEM	0.202525	0.505882	0.293264
													t-test	p<0.0001 between columns 1 and 2
													t-test	p<0.0001 between columns 2 and 3

## Sheet: Supple Fig3
Source data for Supplementary Figure 3.
This contains uncropped blots and quantified values for dot and band intensities based on densitometry analysis. The densitometry values were obtained from normalization to tubulin and to vehicle-treated samples. If the phosphorylated protein is analyzed, the total amount of the protein was used for quantitation.
For the dot blot quantitation, the densitometry intensities were normalized to the total amount of Vps34.
The quantitation of band intensities for autophagy flux analysis was based on normalization to GAPDH amount.
Prism v6 software (version 6.0d, GraphPad Software) was used to analyze the quantified data. Averages or means were compared between groups using the two tailed Student t test.
The method for statistical analysis is described in Methods section under "Statistics and Reproducibility".
WIPI2 and LC3 puncta were analyzed based on the number of puncta showing a intensity higher than a threshold in ImageJ software (version 1.51). The values represent the number of puncta per cell.
Poly-Ub aggregates were quantified based on the number of cells showing aggregate puncta using ImageJ software (version 1.51).
	Supple Fig3a					Supple Fig3b											Supple Fig3e
							Vps34 activity										WIPI2 puncta										LC3B puncta
							amino acids	+	-	+	-	+	-	+	-		amino acids	+	-	+	-	+	-	+	-		amino acids	+	-	+	-	+	-	+	-
							A769662	-	-	+	+	-	-	+	+		A769662	-	-	+	+	-	-	+	+		A769662	-	-	+	+	-	-	+	+
							AMPKalpha	WT	WT	WT	WT	DKO	DKO	DKO	DKO		AMPalpha	WT	WT	WT	WT	DKO	DKO	DKO	DKO		AMPalpha	WT	WT	WT	WT	DKO	DKO	DKO	DKO
							exp.1	0.821762	7.60568	0.624952	1.47694	2.11202	4.39414	1.59003	8.18616		exp.1	1	20	1	3	0	9	1	7		exp.1	5	38	2	6	1	24	1	27
							exp.2	1.06288	6.96201	1.00908	1.26613	1.78769	7.21646	2.12035	5.12701		exp.1	0	17	0	6	0	13	0	9		exp.1	4	32	2	5	3	28	3	20
							exp.3	1.01136	8.81638	1.03025	2.18577	0.70212	4.18751	2.11764	6.69422		exp.1	2	19	2	4	0	12	0	11		exp.1	5	29	3	10	4	25	1	17
							exp.4	1.104	8.08955	1.18343	2.54102	0.665862	4.3643	2.65589	6.20899		exp.1	1	14	1	8	0	6	2	13		exp.1	6	30	0	5	1	20	2	28
							AVG.	1	7.8684	0.961928	1.86747	1.31692	5.0406	2.12098	6.5541		exp.1	0	12	2	4	2	11	1	14		exp.1	3	28	5	11	3	32	1	25
							SEM	0.0623618	0.391379	0.118851	0.298484	0.371446	0.726717	0.21757	0.635015		exp.1	3	16	4	2	1	9	1	10		exp.1	2	37	1	7	3	29	3	27
							t-test	p<0.0001 between columns 2 and 4									exp.1	0	13	2	6	1	15	0	12		exp.1	4	29	3	4	4	28	2	24
							t-test			p=0.014 between columns 2 and 6							exp.1	0	8	0	5	0	10	0	4		exp.1	7	32	3	9	3	19	3	26
							t-test					p=0.0005 between columns 4 and 8					exp.1	1	10	0	2	0	12	1	11		exp.1	1	20	4	7	1	25	2	15
																	exp.1	2	13	1	6	1	14	2	13		exp.1	5	30	0	8	3	21	4	23
																	exp.2	1	15	2	4	1	13	0	6		exp.2	6	27	3	6	2	27	1	24
						Supple Fig3f											exp.2	2	18	0	5	2	9	0	12		exp.2	3	28	2	6	1	24	3	22
																	exp.2	2	9	0	3	0	14	0	10		exp.2	1	36	0	8	2	25	5	26
																	exp.2	3	17	0	1	1	7	1	13		exp.2	3	30	3	5	3	23	2	24
																	exp.2	0	18	1	3	1	10	1	14		exp.2	1	38	1	9	5	30	1	25
																	exp.2	0	12	1	7	0	8	0	9		exp.2	4	27	4	11	3	28	3	27
																	exp.2	0	14	2	5	1	12	1	10		exp.2	2	35	5	12	2	24	4	29
																	exp.2	1	17	0	4	2	8	0	8		exp.2	5	29	1	6	5	31	1	24
																	exp.2	0	13	1	7	0	13	1	12		exp.2	6	37	3	9	4	25	2	18
																	exp.2	1	14	0	3	0	9	2	11		exp.2	2	28	3	11	1	28	5	26
	Supple Fig3c																exp.3	2	9	0	8	1	11	0	11		exp.3	4	32	0	8	2	23	1	24
																	exp.3	1	15	1	3	0	10	1	13		exp.3	7	29	1	6	5	21	2	18
																	exp.3	0	14	0	2	1	11	0	9		exp.3	4	33	4	5	2	24	5	26
																	exp.3	0	16	1	7	1	14	1	12		exp.3	1	28	2	9	1	25	4	23
																	exp.3	1	13	2	3	0	13	0	10		exp.3	5	33	4	10	4	20	3	25
																	exp.3	2	17	0	6	0	9	1	11		exp.3	4	36	3	9	2	24	2	27
																	exp.3	4	16	1	5	0	13	0	15		exp.3	3	31	3	6	5	27	3	28
																	exp.3	3	15	1	3	1	10	0	8		exp.3	2	29	0	5	2	21	5	19
																	exp.3	1	14	0	5	1	14	2	10		exp.3	4	27	2	7	3	22	1	24
																	exp.3	0	18	0	4	2	8	1	12		exp.3	4	31	3	10	1	25	2	28
																	AVG.	1.13333	14.5333	0.866667	4.46667	0.666667	10.9	0.666667	10.6667		AVG.	3.76667	30.9667	2.33333	7.66667	2.7	24.9333	2.56667	23.9667
		A769662	-	-	-	+	+	+	-	-	-	+	+	+			SEM	0.207521	0.552389	0.177682	0.341509	0.129839	0.437732	0.129839	0.450628		SEM	0.3205	0.738877	0.272634	0.407779	0.245183	0.612013	0.247671	0.658251
		amino acids	+	-	-	+	-	-	+	-	-	+	-	-			t-test	p<0.0001 between columns 2 and 4									t-test	p<0.0001 between columns 2 and 4
		BafA1	-	-	+	-	-	+	-	-	+	-	-	+			t-test			p<0.0001 between columns 2 and 4							t-test			p<0.0001 between columns 2 and 4
		AMPKalpha	WT	WT	WT	WT	WT	WT	DKO	DKO	DKO	DKO	DKO	DKO			t-test					NS (not significant) between columns 6 and 8					t-test					NS (not significant) between columns 6 and 8
		exp.1	1.14	0.3	2.27	1.2	0.31	1.21	0.83	0.25	1.11	0.72	0.2	0.8
		exp.2	0.89	0.68	2.09	0.98	0.62	0.83	0.71	0.27	0.99	0.79	0.23	0.76
		exp.3	1.12	0.5	2.64	1.06	0.38	1.19	0.77	0.27	0.92	0.67	0.21	0.7
		AVG.	1.05	0.493333	2.33333	1.08	0.436667	1.07667	0.77	0.263333	1.00667	0.726667	0.213333	0.753333			Supple Fig3h												Supple Fig3i
		SEM	0.0802081	0.109747	0.161899	0.064291	0.0938675	0.123468	0.034641	0.00666667	0.0554777	0.034801	0.00881917	0.0290593																LC3B II/GAPDH										LC3B II lfux
																														amino acids	+	-	+	-	+	-	+	-		amino acids	+	-	+	-
		p62/GAPDH																												BafA1	-	-	+	+	-	-	+	+			vehicle	vehicle	A769662	A769662
		A769662	-	-	-	+	+	+	-	-	-	+	+	+																	vehicle	vehicle	vehicle	vehicle	A769662	A769662	A769662	A769662		exp.1	0.19	3.81	0.32	1.86
		amino acids	+	-	-	+	-	-	+	-	-	+	-	-																exp.1	1.26	0.21	1.45	4.02	1.2	0.23	1.52	2.09		exp.2	1.06	3.39	1.25	1.9
		BafA1	-	-	+	-	-	+	-	-	+	-	-	+																exp.2	0.99	0.25	2.05	3.64	0.6	0.34	1.85	2.24		exp.3	1.12	4.09	1.37	2
		AMPKalpha	WT	WT	WT	WT	WT	WT	DKO	DKO	DKO	DKO	DKO	DKO																exp.3	0.75	0.46	1.87	4.55	0.68	0.4	2.05	2.4		AVG.	0.79	3.76333	0.98	1.92
		exp.1	0.9	0.11	0.93	0.93	0.72	0.93	0.92	0.69	0.98	1.04	0.74	1.2																AVG.	1	0.306667	1.79	4.07	0.826667	0.323333	1.80667	2.24333		SEM	0.3005	0.203415	0.331813	0.0416333
		exp.2	1.04	0.28	1.18	1.21	0.86	1.22	1.14	0.81	1.2	1.16	0.84	0.98																SEM	0.147309	0.0775314	0.177764	0.263881	0.18809	0.0497773	0.154524	0.0895049		t-test	p=0.0012 between columns 1 and 2
		exp.3	1.06	0.24	1.14	1.04	0.77	1.15	1.06	0.82	1.17	1.07	0.97	1.12																										t-test		p=0.0009 between columns 2 and 4
		AVG.	1	0.21	1.08333	1.06	0.783333	1.1	1.04	0.773333	1.11667	1.09	0.85	1.1
		SEM	0.0503322	0.051316	0.0775313	0.0814453	0.0409607	0.087369	0.064291	0.0417665	0.0688799	0.0360555	0.0665833	0.064291																p62/GAPDH										p62 lfux
																														amino acids	+	-	+	-	+	-	+	-		amino acids	+	-	+	-
																														BafA1	-	-	+	+	-	-	+	+			vehicle	vehicle	A769662	A769662
	Supple Fig3k																														vehicle	vehicle	vehicle	vehicle	A769662	A769662	A769662	A769662		exp.1	0.01	0.82	-0.12	0.02
																														exp.1	0.98	0.05	0.99	0.87	1.32	0.89	1.2	0.91		exp.2	0.29	1.14	0.26	0.22
																														exp.2	1.02	0.18	1.31	1.32	1.26	1.01	1.52	1.23		exp.3	0.3	1.07	0.27	0.16
																														exp.3	1	0.04	1.3	1.11	1.17	1.05	1.44	1.21		AVG.	0.2	1.01	0.136667	0.133333
																														AVG.	1	0.09	1.2	1.1	1.25	0.983333	1.38667	1.11667		SEM	0.0950438	0.0971254	0.128366	0.0592546
																														SEM	0.011547	0.0450925	0.10504	0.13	0.043589	0.048074	0.096148	0.103495		t-test	p=0.004 between columns 1 and 2
																																								t-test		p=0.0015 between columns 2 and 4
																	Supple Fig3j
																		LC3B II/GAPDH										LC3B II lfux
																		amino acids	+	-	+	-	+	-	+	-		amino acids	+	-	+	-
																		BafA1	-	-	+	+	-	-	+	+		AMPKalpha	WT	WT	DKO	DKO
																		AMPKalpha	WT	WT	WT	WT	DKO	DKO	DKO	DKO		exp.1	0.32	3.04	0.27	1.79
																		exp.1	1.15	0.23	1.47	3.27	1.16	0.2	1.43	1.99		exp.2	1.41	3.96	1.18	2.24
																		exp.2	0.77	0.23	2.18	4.19	0.8	0.36	1.98	2.6		exp.3	0.8	3.52	0.65	1.96
																		exp.3	1.08	0.1	1.88	3.62	1.3	0.25	1.95	2.21		AVG.	0.843333	3.50667	0.7	1.99667
																		AVG.	1	0.186667	1.84333	3.69333	1.08667	0.27	1.78667	2.26667		SEM	0.315401	0.265665	0.263881	0.131191
																		SEM	0.116762	0.0433333	0.205778	0.2681	0.148922	0.0472582	0.178543	0.178357		t-test	p=0.003 between columns 1 and 2
																												t-test	p=0.007 between columns 2 and 4
																		p62/GAPDH										t-test		p=0.0117 between columns 3 and 4
																		amino acids	+	-	+	-	+	-	+	-
																		BafA1	-	-	+	+	-	-	+	+		p62 lfux
																		AMPKalpha	WT	WT	WT	WT	DKO	DKO	DKO	DKO		amino acids	+	-	+	-
																		exp.1	1.14	0.06	1.38	1.32	1.26	1.14	1.47	1.33		AMPKalpha	WT	WT	DKO	DKO
	Supple Fig3l																	exp.2	0.88	0.12	1.5	1.4	1.15	0.87	1.32	1.18		exp.1	0.24	1.26	0.21	0.19
																		exp.3	0.98	0.14	1.3	1.23	1.16	0.94	1.54	1.37		exp.2	0.62	1.28	0.17	0.31
		LC3B II/GAPDH																AVG.	1	0.106667	1.39333	1.31667	1.19	0.983333	1.44333	1.29333		exp.3	0.32	1.09	0.38	0.43
		A769662	-	-	-	+	+	+	-	-	-	+	+	+				SEM	0.0757188	0.024037	0.0581187	0.0491031	0.0351189	0.0808977	0.064893	0.0578312		AVG.	0.393333	1.21	0.253333	0.31
		amino acids	+	-	-	+	-	-	+	-	-	+	-	-														SEM	0.115662	0.0602771	0.0643774	0.069282
		BafA1	-	-	+	-	-	+	-	-	+	-	-	+														t-test	p=0.0033 between columns 1 and 2
		AMPKalpha	WT	WT	WT	WT	WT	WT	DKO	DKO	DKO	DKO	DKO	DKO														t-test	p=0.0006 between columns 2 and 4
		exp.1	1.01	0.44	2.83	1.07	0.49	1.87	0.8	0.39	1.45	0.77	0.4	1.38														t-test		NS (not significant) between columns 3 and 4
		exp.2	1.07	0.6	3.49	0.97	0.65	2.19	1.13	0.45	2.11	1.02	0.43	1.84
		exp.3	0.91	0.42	2.6	0.82	0.31	1.98	0.76	0.24	1.52	0.7	0.24	1.7
		AVG.	0.996667	0.486667	2.97333	0.953333	0.483333	2.01333	0.896667	0.36	1.69333	0.83	0.356667	1.64
		SEM	0.0466667	0.05696	0.266729	0.0726483	0.0982061	0.0938675	0.117237	0.06245	0.209311	0.0971253	0.0589727	0.136137
		p62/GAPDH
		A769662	-	-	-	+	+	+	-	-	-	+	+	+
		amino acids	+	-	-	+	-	-	+	-	-	+	-	-
		BafA1	-	-	+	-	-	+	-	-	+	-	-	+
		AMPKalpha	WT	WT	WT	WT	WT	WT	DKO	DKO	DKO	DKO	DKO	DKO
		exp.1	0.94	0.23	0.85	0.91	0.76	0.88	0.91	0.78	0.82	0.88	0.79	0.73
		exp.2	1.11	0.16	1.05	1.05	0.93	1.1	1.05	0.88	1.01	0.98	0.92	1.01
		exp.3	0.95	0.28	0.91	0.87	0.71	0.83	0.82	0.7	0.89	0.83	0.76	0.92
		AVG.	1	0.223333	0.936667	0.943333	0.8	0.936667	0.926667	0.786667	0.906667	0.896667	0.823333	0.886667
		SEM	0.0550757	0.034801	0.0592546	0.054569	0.0665833	0.0829324	0.0669162	0.0520683	0.0554777	0.0440959	0.0491031	0.0825295
		LC3B II flux							p62 flux
		A769662	-	+	-	+			A769662	-	+	-	+
		AMPKalpha	WT	WT	DKO	DKO			AMPKalpha	WT	WT	DKO	DKO
		exp.1	2.39	1.38	1.06	0.98			exp.1	0.62	0.12	0.04	-0.06
		exp.2	2.89	1.54	1.66	1.41			exp.2	0.89	0.17	0.13	0.09
		exp.3	2.18	1.67	1.28	1.46			exp.3	0.63	0.12	0.19	0.16
		AVG.	2.48667	1.53	1.33333	1.28333			AVG.	0.713333	0.136667	0.12	0.0633333
		SEM	0.210581	0.083865	0.175246	0.152352			SEM	0.0883805	0.0166667	0.043589	0.0648931
		t-test	p=0.0135 between columns 1 and 2						t-test	p=0.003 between columns 1 and 2
		t-test		p=0.0136 between columns 1 and 3					t-test		p=0.0038 between columns 1 and 3
		t-test	NS (not significant) between columns 3 and 4						t-test	NS (not significant) between columns 3 and 4
	Supple Fig3m
		LC3B II/GAPDH
		amino acids	+	-	+	-	+	-	+	-
		BafA1	-	-	+	+	-	-	+	+
			vehicle	vehicle	vehicle	vehicle	phenformin	phenformin	phenformin	phenformin
		exp.1	0.97	0.18	1.33	2.23	1	0.18	0.94	1.12
		exp.2	0.91	0.3	1.61	2.73	1.17	0.16	1.32	1.33
		exp.3	1.12	0.15	1.37	2.56	1.25	0.32	1.18	1.47
		AVG.	1	0.21	1.43667	2.50667	1.14	0.22	1.14667	1.30667
		SEM	0.06245	0.0458258	0.0874325	0.14678	0.0737112	0.0503322	0.110955	0.101708
		p62/GAPDH
		amino acids	+	-	+	-	+	-	+	-
		BafA1	-	-	+	+	-	-	+	+
			vehicle	vehicle	vehicle	vehicle	phenformin	phenformin	phenformin	phenformin
		exp.1	0.95	0.09	1.01	0.93	1.02	0.83	1	0.93
		exp.2	0.99	0.14	1.08	0.92	1.02	0.86	1.06	0.99
		exp.3	1.05	0.09	1.12	0.95	1.15	0.91	1.2	1.1
		AVG.	0.996667	0.106667	1.07	0.933333	1.06333	0.866667	1.08667	1.00667
		SEM	0.0290593	0.0166667	0.0321455	0.00881916	0.0433333	0.0233333	0.0592546	0.0497773
		LC3B II/GAPDH
		amino acids	+	-	+	-	+	-	+	-	+	-	+	-
		BafA1	-	-	+	+	-	-	+	+	-	-	+	+
			vehicle	vehicle	vehicle	vehicle	antimycin A	antimycin A	antimycin A	antimycin A	rotenone	rotenone	rotenone	rotenone
		exp.1	1	0.730414	1.12077	3.48452	0.860605	0.589338	1.32456	1.03725	0.5799	0.376701	1.8922	2.06868
		exp.2	1	1.06608	1.34019	3.41513	0.794279	0.338735	1.53884	1.14993	0.766828	0.836936	1.80856	1.23084
		exp.3	1	0.691833	1.13504	2.60511	0.844885	1.07418	1.32211	1.26645	1.46131	1.134	1.51035	1.16372
		AVG.	1	0.829441	1.19867	3.16825	0.833256	0.667419	1.39517	1.15121	0.936011	0.782545	1.73704	1.48775
		SEM	0	0.11884	0.070882	0.282285	0.0200098	0.215865	0.0718392	0.066168	0.268133	0.220298	0.115888	0.291112
		p62/GAPDH
		amino acids	+	-	+	-	+	-	+	-	+	-	+	-
		BafA1	-	-	+	+	-	-	+	+	-	-	+	+
			vehicle	vehicle	vehicle	vehicle	antimycin A	antimycin A	antimycin A	antimycin A	rotenone	rotenone	rotenone	rotenone
		exp.1	1	0.228186	1.12723	0.941779	1.05435	0.722206	1.22856	0.806028	1.16499	0.814072	1.16899	1.12089
		exp.2	1	0.387608	1.39024	1.17321	1.08312	0.88041	1.37955	1.19767	1.41346	1.08918	1.40069	1.19597
		exp.3	1	0.253016	1.00163	0.775639	1.30974	0.999451	1.3699	1.23074	1.36198	0.957356	1.50895	1.30412
		AVG.	1	0.289603	1.17303	0.963544	1.14907	0.867355	1.326	1.07815	1.31348	0.953536	1.35954	1.20699
		SEM	0	0.0495238	0.114498	0.115285	0.0807643	0.0802994	0.0487985	0.136394	0.0757179	0.0794398	0.100271	0.0531794
	Supple Fig3n
	Supple Fig3o													Supple Fig3q
		LC3B II/GAPDH
		amino acids	+	-	+	-	+	-	+	-
		BafA1	-	-	+	+	-	-	+	+
			vehicle	vehicle	vehicle	vehicle	2-DG	2-DG	2-DG	2-DG
		exp.1	0.99	0.23	0.93	0.86	1.12	0.71	1.11	0.94
		exp.2	1.04	0.31	1.01	0.86	1.01	0.59	0.99	0.89
		exp.3	0.98	0.26	0.97	0.96	1.12	0.8	1.09	1.03
		AVG.	1.00333	0.266667	0.97	0.893333	1.08333	0.7	1.06333	0.953333
		SEM	0.0185592	0.0233333	0.023094	0.0333333	0.0366667	0.0608276	0.0371184	0.0409607
		p62/GAPDH
		amino acids	+	-	+	-	+	-	+	-
		BafA1	-	-	+	+	-	-	+	+				Supple Fig3r
			vehicle	vehicle	vehicle	vehicle	phenformin	phenformin	phenformin	phenformin				LC3B II flux					p62 flux
		exp.1	0.99	0.23	0.93	0.86	1.12	0.71	1.11	0.94				no glucose	0	5	21	hours	no glucose	0	5	21	hours
		exp.2	1.04	0.31	1.01	0.86	1.01	0.59	0.99	0.89				exp.1	0.961093	0.474571	0.0666986		exp.1	1.13815	0.301402	0.107731
		exp.3	0.98	0.26	0.97	0.96	1.12	0.8	1.09	1.03				exp.2	1.05965	0.864192	0.319965		exp.2	0.807353	0.097109	0.241294
		AVG.	1.00333	0.266667	0.97	0.893333	1.08333	0.7	1.06333	0.953333				exp.3	0.97926	0.565463	0.278906		exp.3	1.05449	0.20115	0.120848
		SEM	0.0185592	0.0233333	0.023094	0.0333333	0.0366667	0.0608276	0.0371184	0.0409607				AVG.	0.75	1.72606	5.41639		AVG.	0.75	1.39992	5.36747
														SEM	0.0302811	0.117687	0.0784792		SEM	0.0993048	0.0589777	0.0425038
		LC3B II flux						p62 flux						t-test	p=0.0397 between columns 1 and 2				t-test	p=0.0023 between columns 1 and 2
		amino acids	+	-	+	-		amino acids	+	-	+	-		t-test	p=0.0008 between columns 1 and 3				t-test	p=0.0015 between columns 1 and 3
			vehicle	vehicle	2-DG	2-DG			vehicle	vehicle	2-DG	2-DG
		exp.1	0.27	1.64	0.02	0.86		exp.1	0.06	0.63	0.01	0.23		LC3B II flux					p62 flux
		exp.2	0.06	1.63	-0.05	0.98		exp.2	0.03	0.55	0.02	0.3		A769662	0	5	21	hours	A769662	0	5	21	hours
		exp.3	0.18	2.12	0.07	1.18		exp.3	0.01	0.7	0.03	0.23		exp.1	0.897647	0.553133	0.323361		exp.1	0.770042	0.0471555	0.191003
		AVG.	0.17	1.79667	0.0133333	1.00667		AVG.	0.0333333	0.626667	0.02	0.253333		exp.2	1.11668	0.770608	0.561911		exp.2	1.32042	0.918902	0.153153
		SEM	0.0608276	0.161692	0.034801	0.0933333		SEM	0.0145297	0.0433333	0.0057735	0.0233333		exp.3	0.98567	0.591996	0.334512		exp.3	0.909533	0.231291	0.186494
		t-test	p=0.0134 between columns 2 and 4					t-test	p=0.0016 between columns 2 and 4					AVG.	1	0.638579	0.406595		AVG.	0.75	1.54934	5.38266
														SEM	0.0636349	0.066961	0.077725		SEM	0.165195	0.265273	0.0119364
														t-test	p=0.0174 between columns 1 and 2				t-test	NS (not significant) between columns 1 and 2
														t-test	p=0.0041 between columns 1 and 3				t-test	p=0.0077 between columns 1 and 3
	Supple Fig3x
		poly-Ub (HeLa)
		puromycin	+	+	+	+	+	+	+	+	+
		wash	-	+	+	+	+	+	+	+	+
		treatment	vehicle	vehicle	A769662	991	MK8722	phenformin	metformin	no glucose	2-DG
		exp.1	68	14	48	38	46	16	18	28	34
		exp.2	76	20	46	44	40	22	16	34	40
		exp.3	64	12	40	34	42	12	12	38	44
		AVG.	69.3333	15.3333	44.6667	38.6667	42.6667	16.6667	15.3333	33.3333	39.3333
		SEM	3.52767	2.4037	2.4037	2.90593	1.76383	2.90593	1.76383	2.90593	2.90593
		t-test	p=0.001 between columns 2 and 3
		t-test		p=0.0035 between columns 2 and 4
		t-test			p=0.0008 between columns 2 and 5
		t-test				NS (not significant) between columns 2 and 6
		t-test					NS (not significant) between columns 2 and 7
		t-test						p=0.0088 between columns 2 and 8
		t-test							p=0.0031 between columns 2 and 9
		poly-Ub (AMPKalpha DKO HeLa)
		puromycin	+	+	+	+	+	+	+	+	+
		wash	-	+	+	+	+	+	+	+	+
		treatment	vehicle	vehicle	A769662	991	MK8722	phenformin	metformin	no glucose	2-DG
		exp.1	74	16	20	12	10	16	14	18	16
		exp.2	70	10	14	20	18	18	12	14	20
		exp.3	66	18	16	18	16	14	20	22	18
		AVG.	70	14.6667	16.6667	16.6667	14.6667	16	15.3333	18	18
		SEM	2.3094	2.4037	1.76383	2.4037	2.4037	1.1547	2.4037	2.3094	1.1547
		t-test		NS (not significant) between column 2 and any of the columns indicated.
	Supple Fig3z
		poly-Ub (HT22)
		puromycin	-	+	+	+	+	+	+	+	+
		wash	-	-	+	+	+	+	+	+	+
		treatment	vehicle	vehicle	vehicle	A769662	phenformin	metformin	no glucose	2-DG	BAFA1
		exp.1	6	82	14	66	60	54	34	58	76
		exp.2	4	76	22	60	68	62	44	64	84
		exp.3	10	86	16	68	54	56	40	52	70
		AVG.	6.66667	81.3333	17.3333	64.6667	60.6667	57.3333	39.3333	58	76.6667
		SEM	1.76383	2.90593	2.4037	2.4037	4.05518	2.4037	2.90593	3.4641	4.05518
		t-test	p=0.001 between columns 2 and 3
		t-test		p=0.0035 between columns 2 and 4
		t-test			p=0.0008 between columns 2 and 5
		t-test				NS (not significant) between columns 2 and 6
		t-test					NS (not significant) between columns 2 and 7
		t-test						p=0.0088 between columns 2 and 8
		t-test							p=0.0031 between columns 2 and 9

## Sheet: Figure 4
Source data for main Figure 4.
This contains uncropped blots and quantified values for band intensities based on densitometry analysis. The densitometry values were obtained from normalization to tubulin and to vehicle-treated samples. If the phosphorylated protein is analyzed, the total amount of the protein was used for quantitation.
Prism v6 software (version 6.0d, GraphPad Software) was used to analyze the quantified data. Averages or means were compared between groups using the two tailed Student t test.
The method for statistical analysis is described in Methods section under "Statistics and Reproducibility".
	Figure 4a						Figure 4b						Figure 4c							Figure 4d
														AMPK-ULK1 interaction
														amino acids	+	-	+	-
														A769662	-	-	+	+
														exp.1	1	0.382251	1.24081	1.09407
														exp.2	1	0.022119	1.36419	1.19333
														exp.3	1	0.187121	1.91535	1.66514
														AVG.	1	0.197164	1.50679	1.31751
														SEM	0	0.104082	0.207366	0.176158
														t-test	p=0.0015 between columns 1 and 2
														t-test		p=0.0054 between columns 2 and 4
														ULK1 activity
														amino acids	+	-	+	-
														A769662	-	-	+	+
														exp.1	1	4.42549	0.623746	0.731943
														exp.2	1	4.36999	0.734815	0.693465
														exp.3	1	5.34697	0.368427	1.11163
	Figure 4e													exp.4	1	8.63696	0.896419	1.20743
														AVG.	1	5.69485	0.655852	0.936117
														SEM	0	1.00596	0.110962	0.130697
														t-test	p=0.0034 between columns 1 and 2
														t-test		p=0.0034 between columns 2 and 4
	Figure 4f
	Figure 4h
	Figure 4j
	Figure 4k
	Figure 4l
		AMPK-ULK1 interaction
		amino acids	+	-	+	-	+	-	+	-
		A769662	-	-	+	+	-	-	+	+
		ULK1	WT	WT	WT	WT	S556A/S660A	S556A/S660A	S556A/S660A	S556A/S660A
		exp.1	1	0.14462	1.01683	1.07184	0.502422	0.150959	0.95638	0.305893
		exp.2	1	0.333624	1.29358	1.1685	0.605097	0.215692	0.905499	0.266961
		exp.3	1	0.382251	1.24081	1.09407
		AVG.	1	0.286832	1.18374	1.11147	0.553759	0.183326	0.93094	0.286427
		SEM	0	0.0724782	0.0848356	0.0292285	0.0513373	0.0323668	0.0254407	0.0194663
		t-test	p=0.0102 between columns 1 and 2				p=0.0326 between columns 5 and 6
		t-test		p=0.0057 between columns 2 and 4			NS (not significant) between columns 5 and 7
		t-test					NS (not significant) between columns 6 and 8
		t-test						p=0.0059 between columns 7 and 8

## Sheet: Supple Fig4
Source data for Supplementary Figure 4.
This contains uncropped blots and quantified values for band intensities based on densitometry analysis. The densitometry values were obtained from normalization to vehicle-treated samples. The amount of endogenous AMPKα relative to the amount of ULK1 isolated in myc-ULK1 IP was quantified.
Prism v6 software (version 6.0d, GraphPad Software) was used to analyze the quantified data. Averages or means were compared between groups using the two tailed Student t test.
The method for statistical analysis is described in Methods section under "Statistics and Reproducibility".
	Supple Fig4a						Supple Fig4b						Supple Fig4c							Supple Fig4d
																				AMPK-ULK1 interaction
																				amino acids	+	-	+	-	+	-	+	-	+	-
																					vehicle	vehicle	A769662	A769662	991	991	MK8722	MK8722	GSK621	GSK621
																				exp.1	0.681288	0.185964	1.26318	1.90401	1.14692	1.9342	2.29178	2.32307	0.656259	0.917476
																				exp.2	1.31871	0.472971	1.25876	1.21391	1.31313	1.45364	1.61286	1.92105	1.35072	1.38839
																				exp.3	0.969336	0.276881	1.17504	1.04733
																				exp.4	1.04477	0.0350294	1.29357	1.09522
																				exp.5	0.985897	0.0598773	1.30472	1.11809
																				AVG.	1	0.206144	1.25905	1.27571	1.23002	1.69392	1.95232	2.12206	1.00349	1.15293
																				SEM	0.101562	0.0797753	0.0227504	0.159398	0.083105	0.240278	0.339461	0.201007	0.34723	0.235457
																				t-test	p=0.0003 between columns 1 and 2
																				t-test		p=0.0003 between columns 2 and 4
																				t-test			p=0.0005 between columns 2 and 6
																				t-test				p<0.01 between columns 2 and 8
																				t-test					p=0.0035 between columns 2 and 10
	Supple Fig4e						Supple Fig4f
	Supple Fig4g								Supple Fig4h								Supple Fig4i
	Supple Fig4j
	Supple Fig4k
	Supple Fig4l
	Supple Fig4m

## Sheet: Figure 5
Source data for main Figure 5.
This contains uncropped blots and quantified values for band intensities based on densitometry analysis. The densitometry values were obtained from normalization to vehicle-treated samples. If the phosphorylated protein is analyzed, the total amount of the protein was used for quantitation.
Prism v6 software (version 6.0d, GraphPad Software) was used to analyze the quantified data. Averages or means were compared between groups using the two tailed Student t test.
The method for statistical analysis is described in Methods section under "Statistics and Reproducibility".
	Figure 5a											Figure 5b								Figure 5c
																				p-Atg14/Atg14
																				Torin1	-	+	-	+	-	+	-	+
																				A769662	-	-	+	+	-	-	+	+
																				ULK1	WT	WT	WT	WT	AA	AA	AA	AA
																				exp.1	1	3.81	1.46	1.45	1.95	4.52	1.95	5.28
																				exp.2	1	3.04	1.08	1.09	1.87	4.01	1.38	3.7
																				exp.3	1	3.23	1	1.07	2.13	3.47	1.4	4.13
																				AVG.	1	3.36	1.18	1.20333	1.98333	4	1.57667	4.37
																				SEM	0	0.231589	0.141892	0.123468	0.0768838	0.30315	0.186756	0.471628
																				t-test	p=0.0012 between columns 2 and 4
																				t-test				p=0.0029 between columns 4 and 8
												Figure 5d								Figure 5e
																				p-Atg14/Atg14
																				amino acids	+	-	+	-	+	-	+	-
																				glucose	+	+	-	-	+	+	-	-
																				ULK1	WT	WT	WT	WT	AA	AA	AA	AA
																				exp.1	1	7.41	1.46	3.74	4.43	9.64	2.15	8.32
																				exp.2	1	7.23	1.15	3.1	3.5	9.24	3.01	7.42
																				exp.3	1	9.08	1.43	3.76	4.35	10.45	2.87	8.25
																				AVG.	1	7.90667	1.34667	3.53333	4.09333	9.77667	2.67667	7.99667
																				SEM	0	0.588963	0.098714	0.216744	0.297564	0.355918	0.266417	0.28904
																				t-test	p=0.0022 between columns 2 and 4
																				t-test				p=0.0002 between columns 4 and 8
	Figure 5f										Figure 5g
											p-Atg14/Atg14
											amino acids	+	-	+	-	+	-	+	-	+	-	+	-
											A769662	-	-	-	-	-	-	+	+	-	-	+	+
											doxycycline	-	-	-	-	+	+	+	+	+	+	+	+
											inducible ULK1	-	-	WT	WT	WT	WT	WT	WT	AA	AA	AA	AA
											exp.1	1	6.1	1.07	1.19	1.69	5.62	0.88	2.61	2.02	5.03	1.11	4.01
											exp.2	1	6.84	1.14	1.18	1.63	6.27	1.44	2.06	1.51	6.12	1.62	5.38
											exp.3	1	6.55	1.04	1	1.35	6.74	1.05	2.39	2.1	6.53	2.18	6.37
											AVG.	1	6.49667	1.08333	1.12333	1.55667	6.21	1.12333	2.35333	1.87667	5.89333	1.63667	5.25333
											SEM	0	0.215278	0.0296273	0.0617342	0.104775	0.324705	0.165764	0.159826	0.184782	0.447599	0.308995	0.684211
											t-test		p<0.0001 between columns 2 and 4
											t-test					p=0.0004 between columns 6 and 8
											t-test									p=0.0145 between columns 8 and 12
											p-Beclin1/Beclin1
											amino acids	+	-	+	-	+	-	+	-	+	-	+	-
											A769662	-	-	-	-	-	-	+	+	-	-	+	+
											doxycycline	-	-	-	-	+	+	+	+	+	+	+	+
											inducible ULK1	-	-	WT	WT	WT	WT	WT	WT	AA	AA	AA	AA
											exp.1	1	9.61	1.42	2.2	1.54	9.71	1.91	0.87	1.83	8.19	0.83	8.66
											exp.2	1	9.85	1.01	0.71	0.68	10.57	0.76	0.85	0.99	9.55	0.73	7.85
											exp.3	1	8.2	1.31	1.26	1.69	8.45	1.32	3	2.64	8.19	2.3	6.79
											AVG.	1	9.22	1.24667	1.39	1.30333	9.57667	1.33	1.57333	1.82	8.64333	1.28667	7.76667
											SEM	0	0.514684	0.12252	0.43501	0.31466	0.615612	0.332014	0.713357	0.47634	0.453334	0.507488	0.541428
											t-test		p=0.0003 between columns 2 and 4
											t-test					p=0.0011 between columns 6 and 8
											t-test									p=0.0023 between columns 8 and 12

## Sheet: Supple Fig5
Source data for Supplementary Figure 5.
This contains uncropped blots.
	Supple Fig5a									Supple Fig5b
	Supple Fig5c									Supple Fig5d							Supple Fig5e
A24
	Supple Fig5f											Supple Fig5g								Supple Fig5h

[truncated: 4 more sheets: Figure 6, Supple Fig6, Figure 7, Supple Fig7]
